# Supplementary material for: Flowing Liquid-Based Triboelectric Nanogenerator Performance Enhancement with Functionalized Polyvinylidene Fluoride Membrane for Self-Powered Pulsating Flow Sensing Application
Source: Polymers (Basel). 2024 Feb 16;16(4):536. doi: 10.3390/polym16040536 (PMC10891804; doi:10.3390/polym16040536)
Supplement: Supplementary file 1 [file polymers-16-00536-s001.zip]

Archive with 1 entries (1 files):
- polymers-2847047-supplementary.docx
